# Supplementary material for: LAP-like non-canonical autophagy and evolution of endocytic vacuoles in pancreatic acinar cells
Source: Autophagy. 2019 Oct 25;16(7):1314–31. doi: 10.1080/15548627.2019.1679514 (PMC7469629; doi:10.1080/15548627.2019.1679514)
Supplement: Supplemental Material [file KAUP_A_1679514_SM7417.zip]

Archive with 19 entries (18 files):
- Supplementary information/
- Supplementary information/Supplem LAP in Acinar Cells 29 Aug VFb.docx
- Supplementary information/Supplementary Figure 1 for3rd Rev 12Aug VF.jpg
- Supplementary information/Supplementary Figure 10 .jpg
- Supplementary information/Supplementary Figure 11 .jpg
- Supplementary information/Supplementary Figure 12 .jpg
- Supplementary information/Supplementary Figure 13 .tif
- Supplementary information/Supplementary Figure 14.tif
- Supplementary information/Supplementary Figure 15.tif
- Supplementary information/Supplementary Figure 2.jpg
- Supplementary information/Supplementary Figure 3.jpg
- Supplementary information/Supplementary Figure 4 .jpg
- Supplementary information/Supplementary Figure 5.jpg
- Supplementary information/Supplementary Figure 6.jpg
- Supplementary information/Supplementary Figure 7 .jpg
- Supplementary information/Supplementary Figure 8.jpg
- Supplementary information/Supplementary Figure 9 .jpg
- Supplementary information/Supplementary Movie 1A.avi
- Supplementary information/Supplementary Movie 1B.avi
